# Supplementary material for: Dual Mechanisms of Metabolism and Gene Expression of the CCRF-CEM Leukemia Cells under Glucocorticoid Treatment
Source: Int J Mol Sci. 2021 May 31;22(11):5889. doi: 10.3390/ijms22115889 (PMC8198442; doi:10.3390/ijms22115889)
Supplement: Supplementary file 1 [file ijms-22-05889-s001.zip]

Archive with 1 entries (1 files):
- ijms-933484-supplementary.pdf
